# Supplementary material for: Evolution of CEACAM1 N Domain Biologically Active Sites in Primates
Source: Biology (Basel). 2025 Dec 5;14(12):1744. doi: 10.3390/biology14121744 (PMC12730514; doi:10.3390/biology14121744)
Supplement: Supplementary file 1 [file biology-14-01744-s001.zip]

Archive with 1 entries (1 files):
- biology-3957488-supplementary.pdf
